# Supplementary material for: Towards Improved Humidity Sensing Nanomaterials via Combined Electron and NH3 Treatment of Carbon-Rich FEBID Deposits
Source: Nanomaterials (Basel). 2022 Dec 15;12(24):4455. doi: 10.3390/nano12244455 (PMC9785463; doi:10.3390/nano12244455)
Supplement: Supplementary file 1 [file nanomaterials-12-04455-s001.zip]

Archive with 1 entries (1 files):
- nanomaterials-2097557-supplementary.pdf
